# Supplementary material for: Association between dietary carbohydrate intake and multiple sclerosis risk: a large-scale cohort study
Source: Front Nutr. 2025 Oct 6;12:1654538. doi: 10.3389/fnut.2025.1654538 (PMC12536550; doi:10.3389/fnut.2025.1654538)
Supplement: Supplementary file 1 [file Table_1.xlsx]

## Sheet: Supplementary Materials 
Supplementary Materials
Association Between Dietary Carbohydrate Intake and Multiple Sclerosis Risk: A Large-Scale Cohort Study
Supplementary Figures
Figure S1	Flow diagram illustrating the inclusion and exclusion of participants
Supplementary Tables
Table S1	ICD-10 codes for 16 prespecified autoimmune diseases excluded at baseline
Table S2	Comparison of carbohydrate and subtype intake between multiple sclerosis and non-multiple sclerosis groups before and after energy adjustment
Table S3	Association between quartiles of carbohydrate intake (Q1-Q4) and the risk of multiple sclerosis
Table S4	Sensitivity analyses of the association between per IQR increase in carbohydrate intake and multiple sclerosis risk

## Sheet: Figure S1
Figure S1. Flow diagram illustrating the inclusion and exclusion of participants

## Sheet: Table S1
Table S1. ICD-10 codes for 16 prespecified autoimmune diseases excluded at baseline
Autoimmune diseases	ICD-10 codes
Rheumatoid arthritis	M05, M06, M08
Celiac disease	K900
Inflammatory polyneuropathies	G618
Type 1 diabetes	E10
Autoimmune thyroiditis	E063
Hypothyroidism	E03, E04
Ulcerative colitis	K51
Crohns disease	K50
Systemic lupus erythematosus	L93, M32
Myasthenia gravis	G700
Psoriatic arthritis	M07
Sarcoidosis	D86
Behcet's disease	M352
Guillain-Barre syndrome	G610
Sjogrens's syndrome	M350
Ankylosing spondylitis	M45

## Sheet: Table S2
Table S2. Comparison of carbohydrate and subtype intake between multiple sclerosis and non-multiple sclerosis groups before and after energy adjustment
Characteristics	Overall (N=210483)	Non-multiple sclerosis (N=209988)	Multiple sclerosis(N=495)	P
Total carbohydrates (g/d), median (IQR)	247.24 (96.11)	247.25 (96.10)	241.65 (96.05)	0.0465
Energy-adjusted carbohydrate (g/d), median (IQR)	256.02 (50.83)	256.01 (50.84)	260.65 (46.34)	0.0176
Total sugars (g/d), median (IQR)	119.09 (59.17)	119.10 (59.17)	118.13 (56.58)	0.7884
Energy-adjusted total sugars (g/d), median (IQR)	122.79 (45.78)	122.78 (45.78)	128.18 (47.13)	<0.001
Free sugar (g/d), median (IQR)	54.60 (42.42)	54.60 (42.42)	52.90 (40.33)	0.3106
Energy-adjusted free sugar (g/d), median (IQR)	57.49 (33.22)	57.49 (33.21)	60.32 (35.09)	0.1068
Starch (g/d), median (IQR)	124.76 (59.08)	124.78 (59.08)	116.53 (57.77)	0.0011
Energy-adjusted starch (g/d), median (IQR)	128.66 (40.13)	128.66 (40.13)	129.57 (38.25)	0.5003
Fibre (g/d), median (IQR)	17.16 (8.12)	17.16 (8.12)	16.74 (9.19)	0.6501
Energy-adjusted fibre (g/d), median (IQR)	17.39 (6.75)	17.39 (6.75)	17.72 (7.01)	0.0122
Fructose (g/d), median (IQR)	26.25 (17.91)	26.25 (17.90)	26.81 (19.14)	0.1181
Energy-adjusted fructose (g/d), median (IQR)	26.70 (16.74)	26.69 (16.73)	28.48 (17.07)	<0.001
Glucose (g/d), median (IQR)	24.67 (15.60)	24.67 (15.60)	24.99 (15.51)	0.5138
Energy-adjusted glucose (g/d), median (IQR)	25.12 (13.94)	25.11 (13.94)	26.24 (13.91)	0.0038
Lactose (g/d), median (IQR)	13.20 (9.48)	13.20 (9.48)	13.42 (9.52)	0.422
Energy-adjusted lactose (g/d), median (IQR)	13.34 (9.17)	13.34 (9.17)	13.77 (9.41)	0.8339
Maltose (g/d), median (IQR)	4.72 (4.71)	4.72 (4.71)	4.27 (3.83)	0.0005
Energy-adjusted maltose (g/d), median (IQR)	5.44 (3.96)	5.44 (3.96)	5.42 (3.37)	0.5238
Sucrose (g/d), median (IQR)	42.91 (28.58)	42.91 (28.59)	44.76 (25.98)	0.5826
Energy-adjusted sucrose (g/d), median (IQR)	45.21 (22.99)	45.20 (22.99)	47.49 (21.43)	0.0014
Abbreviations:BMI, body mass index; CI, confidence interval; HR, hazard ratio; IQR, interquartile range; TDI, Townsend deprivation index.

## Sheet: Table S3
Table S3. Association between quartiles of carbohydrate intake (Q1-Q4) and the risk of multiple sclerosis
Energy-adjusted carbohydrates	Quartiles of energy-adjusted carbohydrates intake
	Q1	Q2	Q3	Q4
Total carbohydrates (g/d)
Range _x0002_	≤229.82	>229.82 and ≤256.02	>256.02 and ≤280.65	>280.65
Cases/total person-years	102/692581.1	120/693553.16	145/694118.48	128/690692.11
HR (95% CI)	1.00 (Reference)	1.15 (0.88, 1.51)	1.41 (1.08, 1.84)	1.30 (0.96, 1.77)
Total sugars (g/d)
Range _x0002_	≤100.83	>100.83 and ≤122.80	>122.80 and ≤146.61	>146.61
Cases/total person-years	93/693074.67	111/694360.43	140/693528.23	151/689981.52
HR (95% CI)	1.00 (Reference)	1.19 (0.90, 1.58)	1.52 (1.16, 2.00)	1.71 (1.29, 2.27)
Fibre (g/d)
Range _x0002_	≤14.20	>14.20 and ≤17.39	>17.39 and ≤20.95	>20.95
Cases/total person-years	104/689808.82	130/693064.67	117/694631.65	144/693439.71
HR (95% CI)	1.00 (Reference)	1.23 (0.96, 1.63)	1.14 (0.87, 1.50)	1.43 (1.10, 1.86)
Fructose (g/d)
Range _x0002_	≤18.91	>18.91 and ≤26.70	>26.70 and ≤35.65	>35.65
Cases/total person-years	96/690458.31	120/693415.62	133/694906.89	146/692164.03
HR (95% CI)	1.00 (Reference)	1.26 (0.96, 1.65)	1.42 (1.08, 1.87)	1.62 (1.22, 2.15)
Glucose (g/d)
Range _x0002_	≤18.64	>18.64 and ≤25.12	>25.12 and ≤32.58	>32.58
Cases/total person-years	106/690635.87	115/693678.58	131/694682.68	143/691947.72
HR (95% CI)	1.00 (Reference)	1.08 (0.83, 1.42)	1.24 (0.95, 1.63)	1.40 (1.06, 1.86)
Adjusted for age, sex, race, education, TDI, BMI, smoking status, alcohol drinking status, physical activity, energy-adjusted fat, and energy-adjusted protein.
Abbreviations: BMI, body mass index; CI, confidence interval; HR, hazard ratio; IQR, interquartile range; TDI, Townsend deprivation index.

## Sheet: Table S4
Table S4. Sensitivity analyses of the association between per IQR increase in carbohydrate intake and multiple sclerosis risk
Energy-adjusted carbohydrates intake	Cases/total person-years	HR (95% CI)	P
Exclusion of participants with missing covariate dataa (N=205648)
Total carbohydrates	464/2709104	1.22 (1.06-1.42)	0.00686373
Total sugars		1.24 (1.10-1.39)	<0.001
Fibre		1.19 (1.07-1.33)	0.00172056
Fructose		1.25 (1.12-1.40)	<0.001
Glucose		1.21 (1.08-1.36)	0.000922919
Removal of individuals diagnosed with MS within the first two years after baselinea (N=210419)
Total carbohydrates	431/2770876	1.20 (1.03 , 1.40)	0.0187694
Total sugars		1.21 (1.07-1.37)	0.00235212
Fibre		1.19 (1.06-1.33)	0.00312515
Fructose		1.21 (1.07-1.36)	0.00224482
Glucose		1.16 (1.03-1.31)	0.0142156
Omission of participants with implausible energy intakeb (N=207960)
Total carbohydrates	486/2738414	1.23 (1.06-1.42)	0.00643128
Total sugars		1.26 (1.12-1.42)	<0.001
Fibre		1.20 (1.07-1.34)	0.00139363
Fructose		1.26 (1.13-1.42)	<0.001
Glucose		1.22 (1.09-1.37)	0.000768516
Restriction to participants who completed at least three dietary assessmentsa (N=78527)
Total carbohydrates	200/1039644	1.29 (1.02-1.61)	0.0303516
Total sugars		1.37 (1.14-1.64)	0.000945939
Fibre		1.19 (1.00-1.41)	0.0563206
Fructose		1.37 (1.14-1.63)	0.000576897
Glucose		1.29 (1.08-1.54)	0.00552249
Additional adjustment for type 2 diabetes, hyperlipidemia, and hypertensionc (N=210483)
Total carbohydrates	495/2770945	1.22 (1.05-1.40)	0.00744169
Total sugars		1.23 (1.10-1.38)	<0.001
Fibre		1.20 (1.08-1.33)	0.00087691
Fructose		1.24 (1.11-1.39)	<0.001
Glucose		1.20 (1.07-1.34)	0.00123044
Further adjustment for energy-adjusted vitamin D intaked (N=210483)
Total carbohydrates	495/2770945	1.21 (1.05-1.40)	0.00861752
Total sugars		1.24 (1.10-1.39)	<0.001
Fibre		1.20 (1.08-1.33)	0.000845451
Fructose		1.25 (1.12-1.40)	<0.001
Glucose		1.21 (1.08-1.35)	0.000920643
Eexclusion of individuals with any of the 16 pre-existing autoimmune diseases at baselinea (N=203816)
Total carbohydrates	474/980228612	1.18(1.02-1.36)	0.0241966
Total sugars		1.24(1.10-1.39)	<0.001
Fibre		1.20(1.07-1.33)	0.00123162
Fructose		1.24(1.11-1.39)	<0.001
Glucose		1.19(1.06-1.34)	0.00247082
a: Adjusted for age, sex, race, education, smoking status, alcohol drinking status, BMI, TDI, physical activity, energy-adjusted fat and energy-adjusted protein.
b: Male: <3347 kJ/d or >17,573 kJ/d；Female：<2092 kJ/d or >14,644 kJ/d.
c: Adjusted for age, sex, race, education, smoking status, alcohol drinking status, BMI, TDI, physical activity, energy-adjusted fat energy-adjusted protein, type 2 diabetes, hyperlipidemia, and hypertension.
d: Adjusted for age, sex, race, education, smoking status, alcohol drinking status, BMI, TDI, physical activity, energy-adjusted fat, energy-adjusted protein, and energy-adjusted vitamin D.
Abbreviations:BMI, body mass index; CI, confidence interval; HR, hazard ratio; TDI, Townsend deprivation index.
